# Supplementary material for: Regulation of the SIRT3/SOD2 Signaling Pathway by a Compound Mixture from Polygonum orientale L. for Myocardial Damage
Source: Pharmaceuticals (Basel). 2024 Sep 27;17(10):1288. doi: 10.3390/ph17101288 (PMC11510516; doi:10.3390/ph17101288)
Supplement: Supplementary file 1 [file pharmaceuticals-17-01288-s001.zip]

Archive with 1 entries (1 files):
- pharmaceuticals-3138849-supplementary.pdf
